# Supplementary material for: Feeding and Growth in the Ephyra Stage of Aurelia coerulea: An In Situ Study
Source: Biology (Basel). 2025 Jun 12;14(6):687. doi: 10.3390/biology14060687 (PMC12190127; doi:10.3390/biology14060687)
Supplement: Supplementary file 1 [file biology-14-00687-s001.zip]

Archive with 1 entries (1 files):
- biology-3694837-supplementary.pdf
